# Supplementary material for: Calcium silicate cements endowing bioactivity and sustaining mechanical strength of low-heat-releasing and fast-curing magnesium phosphate cements
Source: Regen Biomater. 2024 Aug 23;11:rbae100. doi: 10.1093/rb/rbae100 (PMC11368412; doi:10.1093/rb/rbae100)
Supplement: rbae100_Supplementary_Data [file rbae100_supplementary_data.zip]

Archive with 2 entries (2 files):
- Response to Reviewers.docx
- Supporiting Information.docx
